# Supplementary material for: Bromatological Profile of Fruits from Sorbus aucuparia and Crataegus monogyna: Polyphenol Bioaccessibility and Inhibitory Effect on Lipid Peroxidation in a Biological Model
Source: Antioxidants (Basel). 2026 Mar 11;15(3):349. doi: 10.3390/antiox15030349 (PMC13024522; doi:10.3390/antiox15030349)
Supplement: Supplementary file 1 [file antioxidants-15-00349-s001.zip]

Archive with 1 entries (1 files):
- antioxidants-4140379-supplementary.pdf
